# Supplementary material for: Discovery and Optimization of Ergosterol Peroxide Derivatives as Novel Glutaminase 1 Inhibitors for the Treatment of Triple-Negative Breast Cancer
Source: Molecules. 2024 Sep 14;29(18):4375. doi: 10.3390/molecules29184375 (PMC11434480; doi:10.3390/molecules29184375)
Supplement: Supplementary file 1 [file molecules-29-04375-s001.zip]

Archive with 1 entries (1 files):
- molecules-3195697-supplementary.pdf
